# Supplementary material for: Pilot Study of PIVKA-II in the Prognostic Assessment of Hepatocellular Carcinoma in Chronic Viral Hepatitis: Comparative Findings from HBV and HCV Cohorts from a Single Center in Serbia
Source: Biomedicines. 2025 Oct 29;13(11):2653. doi: 10.3390/biomedicines13112653 (PMC12649870; doi:10.3390/biomedicines13112653)
Supplement: Supplementary file 1 [file biomedicines-13-02653-s001.zip]

Archive with 1 entries (1 files):
- biomedicines-3859376-supplementary.pdf
